# Supplementary material for: The epidemiology of khat (catha edulis) chewing and alcohol consumption among pregnant women in Ethiopia: A systematic review and meta-analysis
Source: PLOS Glob Public Health. 2023 Sep 15;3(9):e0002248. doi: 10.1371/journal.pgph.0002248 (PMC10503716; doi:10.1371/journal.pgph.0002248)
Supplement: S6 Table — A and B. Meta-regressions of khat use among pregnant women in Ethiopia by sample size, and publication year of included studies. (ZIP) [file pgph.0002248.s006.zip]

Archive with 2 entries (2 files):
- S6A_Table.docx
- S6B_Table.docx
